# Supplementary material for: Thermal Shift Assay as a Tool to Evaluate the Release of Breakdown Peptides from Cowpea β-Vignin during Seed Germination
Source: Molecules. 2022 Jan 3;27(1):277. doi: 10.3390/molecules27010277 (PMC8746429; doi:10.3390/molecules27010277)
Supplement: Supplementary file 1 [file molecules-27-00277-s001.zip]

Archive with 1 entries (1 files):
- molecules-1516831-supplementary.pdf
